# Supplementary material for: Robustness of Phylogenetic Inference to Model Misspecification Caused by Pairwise Epistasis
Source: Mol Biol Evol. 2021 May 27;38(10):4603–15. doi: 10.1093/molbev/msab163 (PMC8476159; doi:10.1093/molbev/msab163)
Supplement: msab163_Supplementary_Data [file msab163_supplementary_data.zip]

Archive with 2 entries (2 files):
- MBE.bst
- supplementary_material.pdf
